# Supplementary material for: Phenotyping of Potato Plants Using Morphological and Physiological Tools
Source: Plants (Basel). 2024 Feb 26;13(5):647. doi: 10.3390/plants13050647 (PMC10934635; doi:10.3390/plants13050647)
Supplement: Supplementary file 1 [file plants-13-00647-s001.zip]

Archive with 1 entries (1 files):
- plants-2809326-supplementary.pdf
